# Supplementary material for: Low Serum 25-hydroxyvitamin D Level Does Not Adversely Affect Bone Turnover in Prepubertal Children
Source: Nutrients. 2021 Sep 23;13(10):3324. doi: 10.3390/nu13103324 (PMC8537639; doi:10.3390/nu13103324)
Supplement: Supplementary file 1 [file nutrients-13-03324-s001.zip]

Archive with 1 entries (1 files):
- nutrients-1370512-SI.pdf
